# Supplementary material for: LGR5+ Intestinal Stem Cells Display Sex-Dependent Radiosensitivity
Source: Cells. 2023 Dec 25;13(1):46. doi: 10.3390/cells13010046 (PMC10778194; doi:10.3390/cells13010046)
Supplement: Supplementary file 1 [file cells-13-00046-s001.zip]

Archive with 1 entries (1 files):
- cells-2746512-supplementary.pdf
